# Supplementary material for: Successful revascularization of chronic total renal artery occlusion in a young patient with resistant hypertension and renal dysfunction: a case report
Source: Eur Heart J Case Rep. 2026 May 26;10(6):ytag373. doi: 10.1093/ehjcr/ytag373 (PMC13236389; doi:10.1093/ehjcr/ytag373)
Supplement: ytag373_Supplementary_Data [file ytag373_supplementary_data.zip]

Archive with 5 entries (5 files):
- vid1a.mp4
- vid1b.mp4
- vid1c.mp4
- vid2.mp4
- vid3.mp4
